# Supplementary material for: Combination of Periodontal Ligament Stem Cells and Metformin via Organic Cation Transporters for Periodontal Regeneration in Rats
Source: Biomolecules. 2025 May 3;15(5):663. doi: 10.3390/biom15050663 (PMC12108652; doi:10.3390/biom15050663)
Supplement: Supplementary file 1 [file biomolecules-15-00663-s001.zip]

Archive with 1 entries (1 files):
- biomolecules-3556987-supplementary.pdf
